# Supplementary material for: The origins of phagocytosis and eukaryogenesis
Source: Biol Direct. 2009 Feb 26;4:9. doi: 10.1186/1745-6150-4-9 (PMC2651865; doi:10.1186/1745-6150-4-9)
Supplement: Additional file 7 — Alignment of small GTPases used for the construction of the tree in Figure 3. [file 1745-6150-4-9-S7.txt]

>Bp_Myxxa108759608
KIVFYGPGLSGKTTSLKIEPAHRGEMMSIGTLFFDFRLLYTVPGQVFYNTRKVLQGADGVVFVADSQPEAMDANELELFRFPV-MQWNKDLDGVPEVKLNPVPELETSAANGRGVLDLIT
>Bp_Pseat109900290
KICVLGASGVGKTSLIQYEEKYLTSIVKIDQVQCESQFLWDIEGIDRYCFQPYLRGAAAIIIVVDHTRSQLIEGEIYAKNIPI-LAINKDLSTA-HWDLAESHTFRTSAKTGDNVELFLA
>Ae_Arcfu11498781
RIGIYGPPNAGKTTLARIRSDVPHETRRAEKIEVDGTIIVDTPGEEARRAKEVIEAIDGVLLVMDATEDPTQVNTIVMENLPL-IVANKDL----NAAIKSHPVVPISALKGINIDSYMA
>Ae_Metth116754520
RIGIYGPPNAGKTTLARIKSPVPHETRRAEVINADGHLIVDTPGREFMAGMSKRRAIDGVLLVMDSTEDPTQVNTVIMENLPLLIVANKDLPNAPRIAPQH---VQISALEGKNLDEYIA
>Bb_Micma124004058
KVVLVGNGRVGKTSLVRWDVDEPSTHIQLRFLPEKQQIVWDFGGQDIYHTHQFMQTKAVFVLVWDWKTQH-DYWNYTLG-SPVLVVQTKDGRK--PSSLQEAAELSKADEDDNGMGEKLY
>Ac_Pyrca126459519
AVSFLGVGGVGKTTYIRLGSRTPRVTRRPQALRVGDELLLDAPGVALYNAVKYGAQIDLIAYMYDVTDRRLEELQLAASYAPKILIGNKDLAEEGFVEAAKTRVYYTSALKD-SPDTLLL
>Ac_Pyrca126459781
SAAVLGVGGVGKTTYIRLGSLRPRTTLRPGRLYLNDEILVDVPGARNFATWTYV---DLMIYMYDLTDQALYAIEIHLLIQPYVLVGNKDLAEEGFIDIATQKIYYISALKD-HISAYVE
>Bc_Cyasp126659427
KICLIGDFGVGKTSLIRFEEEYLSTIVSISSVIASTQLIWDIEGKTKFQISPYLKAAQGVIIVADCTRQNIPYHELAINKGLILIVMNKDLVEESDLKHQFIPIYHTSAKTGKNVEIFLA
>Ac_Pyrar145591917
VVALLGVGGVGKTTFARLGSDVPVLTLKPSRLYIGDEVLIDVPGQRVYEAMRKIPVVDRLIYMYDMTSHELQAIELHFTAREIVVVGNKDLAEEGYVDVARSEVYYISAAR--DPPEFIL
>Bq_Aquae15606885
KIVVAGPFAAGKTEFITIEKEVKQTTVAMDKIRIDDELLFGTPGQSRFNMWELGEGALGIVILVDSTDPKFHEARIIFQRYPVVVAANKDLPNAPEDVLDIIPVIGISAKNKEDVKKLLL
>Bh_Rosca156743541
KVCLIGDFAVGKTSLIRFEESYLSTIIRVSILQMPDTLIWDTAGSEPFTIVRYYRGARGAALVCDITRAE--TVALLAEDVPLIMIANKDLRSEMDEGIAAAPLFFTSARTGENVEEFLG
>Ae_Metth15678622
KILVTGPYNSGKSSFVAITVDRKATTIAMDHLEYKGMAIFGTPGQERFDILDLSREAVGAFILLDSTAPEFARAEMITRAIPV-VVANKDLPGASEEEMKLVPIVPASVTEGWGVRDLLL
>Ae_Halsp15791193
-IGIYGPPNAGKTTLARIRSHIPHETRRAEEIERNGTIIVDTPGDEAVRSREWLRDVDGVIYVLDATNDPTQVNMLIIEDLPVLILANKDL----DAQVSNHETIPLSALEGENMDEYIA
>Bc_Acama158336136
KICMIGAFATGKTSLVRYQDKYQTTVVKIDSVAVGGNLLWDIHGEDEFQIRMYLRGSAAYILVVDGTRRD--TLTVFQTKVPFITIFNKD--LSDEIDLEEWTYCLGSARTGLGVEEFLA
>Bc_Acama158339421
KVVMLGMWGVGKTSLVRFNDRYHSTLVKVDVILLGGTLLWDIAGAEDQFVPLYLHGASGYLIVIDGTRKALECAELVVEQIPYVPIINKD-LT--EVDVIFRRVFESSAKTGDQVEDFLA
>Bh_Herau159901015
KLVITGAFNTGKSTFISLDQRIKATTVAMDRVALDDTLLYGTPGQNRFEMRDLARNMNGFLVLVDLSQPAIDDAAILFREVPA-VVANKDLNTVSADQLDLIHIYLCTATDKNSVREVFL
>Bp_Desal163722879
KVILVGEGKVGKTSLLRLDEDQTK--IEIRPIQLENNLVWDFGGQEIMHTHQFLTKRSIYVLVLDSRQSALEYWRMIFGDSPVIVVCNQD-QQADNWLAKYKDFVQASCKKNVGIEEKIQ
>Bq_Hydsp163782374
KVVYHGIAMSGKTTNIQLKLSFDTKETLVIKLKVDGTFIYTIPGQDIYKIRKVMRGVDAVVFVVDSSERRLSENEFVLGGTPIVVQYNKDLPDAPDVGVSIKRSTEAVAVRGEGVTEFIV
>Ak_CanKo170290516
SLAIIGPHQAGKSTFIKLPMDYEKTTVGFDIIFWPKPFIWGTPGQIAFSVRKLVKGKDGVIMIVDSTQPVLVYAGARLPGFPL-VLANKDLPDAPDVGLGM-EVIPISALRGDGVQEFFL
>Bc_Cyasp177665067
KMLLVGQGSVGKTSLMRLDPQENQTEINIRKLEINDKVVWDFGGQEIMDTHQFLTERSLYLLVLDARLGELEYWKIIHSSSPVIVIGNKD-QHT-DIKLKDITFLETSCQNNQGIDQKII
>Ac_Pyrae18313940
IAVLLGVGGVGKTTLVRLGSIRPTVTLRPGRLYIANEILIDVPGVQNFAMWSYV---DKAVYMYDVLDYDLRSLEIHLLIKPFLVVGNKDLAREGQIDIAQNEIFYISALRD-DPRDVIL
>Ae_Metka20094808
KIAVIGPEDAGKTTVVQLDPRGKT--VGIDKCKYYE-VMFGVPGHLRFKVMRGARNADGMILVIDSADPRIDKAKIYVKKNPHVVFANKDLPDASEQEVKRPPVIGTVAIKGEGLRELLL
>Ae_Metma45359278
KIVVMGSEDVGKTTLMNLKVEHNGTTVAIDRIEMDDKFFFGTPGQERFGMREAVEGADYALLVLDATVGLRKVDDIILSNIP-FVFINKDLCNENVENLNGSNIVTGSIYRKEGLSEMLK
>Bp_Decar71906607
KLVYYGPAQSGKTTNLRLDPELKGEIMTMDTLFFDLKFLFTVPGQIAHDTRKVLSRADGVVFVADAERTQTNNASFQTEHLPLVVQFNKDLPTAPAEQWSAWPLVFAIALDGRGVAEFLL
>Ae_Metba73669795
KVLLVGDGEAGKTSLLRLGEHQTQ--INIKGFKDKDKVFWDFGGQEIMHTHQFLSKRSLYILVLDSRRDEAEYWKHIFGDSPVLVALNKD-ENP-ELKLQEIKGFRISCKEDRGIEGSLK
>Ae_Metba73670787
KLVLVGNGEVGKTCLARLYSKITE--INISKIPAPDKLIWDFGGQEIYHTHQFLTKRSLYLLLWNARKTKIYYWHTIFGDSPVILVMSK--MNENDLKLKNVDYLKIDSKDGKGISIKIS
>Bp_Pelca77917994
KIVYYGPGLCGKTTNLTIQPDARGKMISLTTLFFDFRFLYTVPGQVFYDSRKILKGVDGVVFVADSQDERLDANELKLDKIPFVIQYNKDLPNQSEEELNPVPDFEACALTGEGVFELVA
>Bb_Polsp86133741
KVLLVGNFGVGKTSLIRFLEDYISTIVRVSILNVEEKLIWDVAGTSDDEIPKYFLGASAAMYVFDLNREEYINVAKILKEISLILVGNKDL----DEEIRALPINITSAKDNDSVEEFIV
>Bb_Flaba88711358
KIVILGHFGVGKTSLIRFKDKYKVTIVHITVVEVNESLIWDLEGTDEVRIRDYLLGTHGVVFVFDVSRPS--TFNINLKNTPLMVVGNKDL-----INLQV-TNFLTSAKTGDSVNEFLA
>Ae_Metbu91773833
RIGIYGPPNAGKTTLARIRSHIAHETRRAETIQSNGSLIIDTPGAESKRAKEVIEAVDGVILVMDATEDPTQVNTVIMENLPL-IVANKDL----ESTIREHPMVAISALEGKNIDTYVA
>Ae_Arcfu11499791
FVYFTGTAGSGKTYMTALDADIDVREAQIIDLVSTLEYLIDTPGLFTLRSSRLVNALSVMVYLFDPVVSK-PSGLSMMAEIPQVLVLSKDIERIESEELYDRPLIPASALTGYGMEDYIQ
>Ac_Censy118195588
----MGTAGAGKSLLTRIECEIDVRDALVMDLIASKDYLVDTPGLFAYRSGPIAGNLRMSVFLYDGALIS-PVNVSVLADLPSVSVLTKDLGEINSSDLAEGGLVPISNTTGDGLDVGLS
>Ac_Thepe119719288
VVFIVGPAGSGKSTFTSFDPDIDIREAIIADLAVEHGYLVDTPGIFAYRSGTIVSELCAAVFMVDASIAT-PYNLSQLSRLPLTVAVNKDVNRLNLSEMENVPFVPVSAKTKENFEQYLQ
>Ac_Thepe119719498
IIVMLGPAGSGKTSLVSLKAEVNIREALIRELAREYPYLVDTPGLFLFRLGVFVEAMIIGVLIFDHLLAA-PQDVSLLAGVDVIPVINKDVERLRLSSLLETRVPLVSALTWEGLEEYLH
>Ac_Hypbu124028282
IVVFVGPAGSGKSTLVAYKPDFDVRTALVKEFIAENDYLVDTPGVFLFRLAWLGEGLSYAIFILDASVIK-PADAFLMSNLETAPVINKDLEFRDWRALSRVEVPRVSALKGEGMEEHIL
>Ae_Metma126179736
RIGIYGPPNAGKTTLARIRSEVPHETRRVRDITITGTIIVDTPGEEAVKAREWLRDIDGVIYMLDSTLDPQQVNMLVIEKLPVLIVANKDL----DAAIKSHPVIAISGLEGNNVEEYMT
>Ac_Pyrca126460335
TVFFIGTAGSGKSTLVALNPDIDIRDSIIADMVVTEPILIDTPGLFAFRSGALVQKLSLVVYVADAVYVQ-VDGATTLAKKPQVLVVNKDLANIQAEDLLEIEPIFVSAKTGEGLDKYIQ
>Ac_Pyrca126460366
VVVLLGVGGVGKTTLARVGSERPVMTLRPSRLYIGDELLVDVPGQRAYEAMKKVSIIDRLIYLYDVTNQEISEISIFLNHVAEVIVGNKDLAEEGFIDVAKGEIYYISAVKD-PPEVVLL
>Ae_Metth15679885
KIGLYGHPNSGKTTLARMESEIPHETRTVETIKKDGDFIIDTPGPEAKEAKEIIEAITGVLLVMDSSQDPTQANTIILEKIPFLIVANKDLPDSPRIVPQH---VPISALHGEKTEDYMV
>Ae_Theko57640886
ILAFIGTAGSGKTTLTEFKPDLDVREAIVKDILAEYDYLIDTPGTFLFHFGVLMEAFALGVYLFSPEVLRKPSDCFAFGGITV-PALNKDTEGIKLDELTATRVLYLSAKTGEGFEDEAY
>Ac_Sulac70607046
FIFVLGTAGSGKTTLVALDPDIDARESLVIDLLLTKNYLVDTPGLFAYRTGKISEGSSVSVFLFDSYLSKPKSFSLFSSDMPI-SVLSKDLERMSIESIDEESFPPVSSTNFSGLDQYVQ
>arf_Schpo
RILMVGLDAAGKTTILKLLTTIPT--IGFNTVEYRNSFVWDVGGQDKIRLWRYFQNTQGIIFVVDSNDRESEAHELQLNELRALVFANKDLPNANAEDLGLQWYIATCATSGDGLYELLS
>arf_Arath
RILMVGLDAAGKTTILKLLTTIPT--IGFNTVEYKNSFVWDVGGQDKIRLWRYFQNTQGLIFVVDSNDRDVEARELHLNELRALVFANKDLPNANAEDLGLHWYISTCATSGEGLYELLS
>arf_Dicdi
RILMVGLDAAGKTTILKLLTTIPT--IGFNTVEFKNNFVWDVGGQDKIRLWRYFQNTQGLIFVVDSNDREQEACELTLNELRALVFCNKDLPNASAEDLNLKWYISTCATSGDGLYELLS
>arf_Drome
RILMVGLDAAGKTTILKLLTTIPT--IGFNTVEYKNSFVWDVGGQDKIRLWRYFQNTQGLIFVVDSNDREGEARELMLAELRALIFANKDLPNANAEDLGLNWYIATCATSGDGLYELLS
>arf_Giala
RILMVGLDAAGKTTILKLLTTVPT--IGFNTVEYKNNFVWDVGGQDSIRLWRYYQNTDALIYVIDSADLEPKRIDLHLGDAALLVFANKDLPKASTDELGLDWYIPTCARSGDGLYQLLS
>arf_Plafo
RILMVGLDAAGKTTILKVLTTIPT--IGFNTVEFRNSFVWDVGGQDKIRLWRYYSNTDGLIFVVDSNDREIDDAEMIEEKDAILVFANKDLPNASAEELHLNWFISTCATRGDGLYEFLT
>arf_Trycr
RILMVGLDAAGKTTIVKLLTTIPT--IGFNTVEYKNKFMWDVGGQDVLRLWRYYQNTNGLIFVVDSNDREGKARELEFTDVRALVFANKDLPNASTEELGLNWYIGCCATSAQGLYELLA
>rab_Arath
KLLLIGDSGVGKSCLLRFDDSYISTIVDFKTVEQDGKLIWDTAGQERFRITSYYRGAHGIIVTYDVTDLEVKQWNEIYA-SEVLLVGNKDLQKVSETAADEIPFLETSAKNATNVEEFMT
>rab_Dicdi
KLLLIGDSGVGKSCLLRFDESFISTIVDFKTIELNGKLIWDTAGQERFRITSYYRGAHGIIVVYDVTDKLVRQWQEIFA-CEVLLVGNKDLKKVDNTAADSIPFLETSAKQSTNVEQFMA
>rab_Drome
KLLLIGDSGVGKSCLLRFDESYISTIVDFKTIELDGKLIWDTAGQERFRITSYYRGAHGIIVVYDCTDQEVKQWEEIYA-CEVLLVGNKDLKKVDTTEAAQIPFLETSAKSATNVEQFMA
>rab_Giala
KLLVIGDSGVGKSALLRLDASYITTIVDFKSLNIKDKLIWDTAGQEKFRITSYYRGAHGIMVVYDVTSREVKTWKIAASNVVY-IIGSKDLINAHEEKAEEISFIETSSKSGENVEQFLA
>rab_Plafa
KIILIGDSGVGKSCILRFDESYITTIVDFRTIKVDDKLIWDTAGQERFRITSYYRGADGIIIIYDTTDRNINDWNEIYTEDTKLLVGNKDKDDIITMQKAKISFIETSAKDATNVELFIT
>rab_Schpo
KLLLIGDSGVGKSCLLRFDESYISTIVDFKTFELEGKLIWDTAGQERFRITSYYRGAHGIIIVYDVTDQDVKQWQEIYA-VEVLLVGNKDMKKVESVEADSIPFLETSAKDSTNVEQFMS
>rab_Trycr
KLLLIGDSGVGKSCLLRFDESYISTIVDFKTLNLDGKLIWDTAGQERFRITSYYRGAHGIIIVYDTTDMEVKTWSEIFA-SEVLLVGNKDLKKADQMDADNIPFLETSAKEASNVEEFMA
>ran_Arath
KLVIVGDGGTGKTTFVRHTKKYEPTIVEVHDFFTGKRFCWDTAGQEKFGLRDYYIHGQCAIIMFDVTARLVPTWRDLVCNIPIVLCGNKDVKNRVAKTHRKLQYYEISAKSNYNFEKFLA
>ran_Dicdi
KLVLVGDGGVGKTTFVRHTPRYIPTLVSVHIFYTGKHFVWDTAGQEKFGLRDYYIQGNCAIIMFDVTSRIVPNWSDLVCNIPIVLCGNKDVKDRVPSVHRRLSYYDVSAKSNYNFEKFLT
>ran_Drome
KCVLVGDGGTGKTTFVRHTKKYVATLVEVHIFHTGARFVWDTAGQEKFGLRDYYIQGQCAVIMVDGNSRVVPNWRDLVCNIPIVLCGNKDIKDRVAKVHRKLQYYDISAKSNYNFEKFWA
>ran_Giala
KVILVGDGATGKTTFVRHTKQYISTIVEIRPFYVAGVLVHDTAGQEKFGLRDYYVDSDACLLFFDVTNRVVESWRICRREKPLVLVGNKDVKDRITQKHRSIPYVEISAKDNFNYELIIL
>ran_Plafa
KLILVGDGGVGKTTFVRHTKKYIPTLVEVLQTNFGKQFVWDTAGQEKFGLRDYYIKSDCAIIMFDVSSRIVPNWRDIVCTIPMVLVGNKDVKDRVSRQHRKLQYYDLSARSNYNFEKFLA
>ran_Schpo
KLVLVGDGGTGKTTFVRHTKKYIATLVEVHHFHTGECFVWDTAGQEKLGLRDYYIQGQCGIIMFDVTSRIVPHWRDLVCNIPIVLCGNKDVKERVAKTHRKLQYYDISAKSNYNFEKFLA
>ran_Trycr
KLILVGDGGTGKTTFVRHTKRYVATVVDVHTFHTGKCFCWDTAGQEKFGLRDYYIEGQCAIIMFDVTSRNVPNWRDIVCNIPIVLVGNKDCADRVAKTHRKLQYYDISAKSNYNFEKFLA
>ras_Dicdi
KLVVMGGGGVGKSALTQFQEEYDPTIEDSYQCQVDECLILDTAGQDDYSMRDYMRTGQGFLCVYDVTSRTFEEIVIIKDKVPIVLVGNKDLENLEEGSLAKVPFLETSAKKRLNVDEFVV
>ras_Drome
KLVVVGPGGVGKSALTQLQDEYDPTIEDSYQRFIDGCLILDTAGQEEYSMRDYMRTGEGFLLVFAINSAKFEDITYRIKEVPMVLAGNKDLASWVNERVAKIPYIETSAKTRMGVDDFLV
>ras_Schpo
KLVVVGDGGVGKSALTQLQDEYDPTIEDSYKCEIDGALVLDTAGQEEYSMREYMRTGEGFLLVYNITSRSFDEITILKDTFPV-LVANKDEAERVRAELAKHCLYETSAKLRLNVEEFLV
>ras_Trycr
PIVVLGGGGVGKSCLTQYQDKYDATIEDVYPIDIDNVLIVDTAGQDAFGMRDYLRKGEGFVLVYSITDTEFQQLRIYLCDQPVVVVGNKDVNYRVTENFAACPFLEVTAKNR-GMAEFLV
>rho_Arath
KCVTVGDGAVGKTCLLSYSTDYVPTVFDNFNVVV-NNLLWDTAGQEDYNLRPSYRGADVFILAFSLISKASKKWPELYA-VPIVLVGTKDLRDDQPIAGEEPAYIECSSKTQENVKGFAI
>rho_Dicdi
KMVICGDGAVGKTSLLAFSRDYQPTVFDNFLYMFQNNLLFDTAGQEDFDLRPGYNDTDLFLICYSVINPPYDKWSEIYTEIPLILVGTQDLRETAQQIYEEAKAFECSVVSGKNVKQFAI
>rho_Drome
KLVIVGDGACGKTCLLVFKEVYVPTVFENYDIEVDGELLWDTAGQEDYDLRPSYPDTDVILMCFSVDSPDPEKWPEVFCNVPIILVGNKDLRNDNPVQGRA-AYLECSAKSKEGVRDFAT
>rho_Giala
KAVVVGDGSVGKTCLLVYNEDYLPTVFDNYNVVVDNNILWDTAGQEDYDLRPSYPGAHVFLLCFSVVSSTRSKWTEVYCNVPMILVGTKDLLSDAPVEAEEIKYISCSARCQLRVKDFAI
>rho_Parte
KLVIVGDGSVGKTCILRYETDYVPTIFENYQVLY-ENLLWDTAGQEEYKLRSSYPQSDVFLITFSVDEPSIKKWPELDQ-APKIFIGNKDMRPTNFVNAQK-KYIECSALNGTNIKQFAI
>rho_Schpo
KLVIVGDGACGKTCLLVFKEVYVPTVFENYDVEVDGELLWDTAGQEDYDLRPSYPDSHVILICFAVDSPDQEKWSEVFCSLPILLVACKDLPKIETEQVAQYKYLECSAKTNEGVREFAT
>sar1_Arath
KILFLGLDNAGKTTLLMLDQHQPT--QHPTELSIGKNFAFDLGGHQIARVWKCYAKVDAVVYLVDAYDRDVESKELDLSNVPCLILGNKDIPYASDEYLGLLEVFMCSIVRKMGYGEFLS
>sar1_Dicdi
KILFLGLDNAGKTTLLVLDSYLPT--FHPTELAMGNRFAFDLGGHESARLWKYYPSVDAIVYLIDSSAQDVESKELDLSNVPFLILGNKD-IGNSEKALGLIEVFMCSVVKRYGYAEFLA
>sar1_Drome
KLLFLGLDNAGKTTLLMLDQHVPT--LHPTELSIGNRFTFDLGGHTQARVWKYFPAVDAIVFLIDAWDRGFQESNELLLNCPVLILGNKDKPGASDENFGLLELFMCSVLKRQGYGEFLA
>sar1_Giain
TIVFVGLDNAGKSTLLMLNTVAPT--QQPTELVMGSRFTFDLGGHEVARLWEYVTNSDGIVFLVDSADPSFEESRLLHDTTPILILSNKDIQTASETQFGILEVFPCSVINRFGYTDFLS
>sar1_Plafa
RILFLGLDNAGKTTLLMLDQHVPT--LHPHELVVGKRFTFDLGGHETARIWRYFAAVDAVVFMIDTTDRSFDEAELLEENVPFVVLGNKDKPDASDEQLNLVELFMCSVIRRMGYAAFIS
>sar1_Schpo
KMLFLGLDNAGKTTLLMLNVMQPT--LHPTELAIGNRFTFDLGGHQQARLWRYFPEVNGIVYLVDCCDFELSESALLEERVPFLILGNKDAPGASDEALGLIEVFMCSVVLRQGYGEFLA
>sar1_Trycr
KILFLGLDNAGKTTLLKLTVHRPT--FHPNELTLGGKLTIDMGGHLEARLWKYFTKVDGVVFIVDAANPEFQEAQELLLRTPFIILGNKDMPRASEHAMGLLEVFMCSVVKKIGYGDFLS
>srb_Arath
TVLLSGLTGSGKTVLFQL-SHQGTVTMEPNTFVLHSPVLVDVPGHSRLRKLEFLPQAAAIVFVVDALEFL-AASYLYLTKIPVLLCCNKDKLTATEFKMEK----RSAVSTADIANDTIE
>srb_Dicdi
NIAILGLSNAGKTALLNLNDKKISTHTSINYITENKKLIIDVPGNGKAKSLPILSNSACIIYVIDGTTFI-DNSQLYLTKIPVLVFNNKDLDSTDEQNLERDDLRTRGATPILGQEEKIY
>srb_Drome
DFLLTGLSESGKSAIFQLHATFTS--IKENDYRTGSSALVDIPGHYRVRKCLLYKRAKGIVFVVDSVTAH-KDIDLYLSTQPSVVLCNKDQTTASQVSLESHTVRTRSRKLQVGDEDSIT
>srb_Plafa
VVLLLGPCDSGKTTFLKLTRTVPS--MKENFIFLKNKCFVDFPGHPKLSSLNYFNITNVIVYMIDSSDRQ--SLFLFFTKIPFIIVCNKDLCNSPQVELER----EILKMSKNNLDDITE
>srb_Schpo
AVFLIGPSDSGKTSLFELYTTVPS--IEPNVWKY--GALVDLPGHPRAKWITKFSNVKAVVFVLNSATID-RDVELFILHVPLLIACNKDLFTAPEKQLKAHNILEKNLQLEIVSEDWVA
